# Supplementary material for: Highly Sensitive and Real-Time Detection of Zinc Oxide Nanoparticles Using Quartz Crystal Microbalance via DNA Induced Conjugation
Source: Materials (Basel). 2022 Sep 2;15(17):6113. doi: 10.3390/ma15176113 (PMC9458006; doi:10.3390/ma15176113)
Supplement: Supplementary file 1 [file materials-15-06113-s001.zip]

Archive with 1 entries (1 files):
- materials-1833628-supplementary.pdf
